# Supplementary material for: Sonosensitive Phase-Changeable Nanoparticle Mediated Enhanced Chemotherapy in Prostate Cancer by Low-Intensity Focused Ultrasound
Source: Int J Mol Sci. 2023 Jan 3;24(1):825. doi: 10.3390/ijms24010825 (PMC9821565; doi:10.3390/ijms24010825)
Supplement: Supplementary file 1 [file ijms-24-00825-s001.zip]

Archive with 1 entries (1 files):
- ijms-2062536-supplementary.pdf
